# Supplementary material for: Constructing ferroptosis-related competing endogenous RNA networks and exploring potential biomarkers correlated with immune infiltration cells in asthma using combinative bioinformatics strategy
Source: BMC Genomics. 2023 May 31;24:294. doi: 10.1186/s12864-023-09400-7 (PMC10230138; doi:10.1186/s12864-023-09400-7)
Supplement: Supplementary file 1 — Additional file 1: Table S1. List of ferroptosis-related genes. [file 12864_2023_9400_MOESM1_ESM.xls]

## Sheet: Sheet1
Table S1. List of ferroptosis-related genes.
Number	Gene Symbol
1	AIFM2
2	GPX4
3	TP53
4	ACSL4
5	HMOX1
6	NFE2L2
7	BECN1
8	SLC7A11
9	TFRC
10	MAP1LC3B
11	VDAC2
12	VDAC3
13	ALOX15
14	LINC00336
15	PRKAA1
16	ATG5
17	ATG7
18	NCOA4
19	LAMP2
20	SLC3A2
21	PARK7
22	PCBP1
23	MDM2
24	BAP1
25	HMGB1
26	VDAC1
27	TF
28	NF2
29	YAP1
30	CBS
31	PRDX6
32	IDH1
33	PTEN
34	TNFAIP3
35	SREBF1
36	WWTR1
37	PEBP1
38	AHCY
39	STYK1
40	SESN2
41	PVT1
42	MIR214
43	IDH2
44	JUN
45	HNRNPA1
46	MDM4
47	ARNTL
48	CISD1
49	PROM2
50	LONP1
51	HDDC3
52	POR
53	AKR1C2
54	AKR1C3
55	CCL5
56	AKR1C1
57	ABCB10
58	CYB5R1
59	MIR326
60	ABCB6
61	NEDD4
62	PLIN2
63	PANX1
64	GABPB1
65	GABPB1-AS1
66	CA9
67	DNAJB6
68	SAT1
69	ELAVL1
70	TNF
71	FBXW7
72	ATG16L1
73	ZFP36
74	CD44
75	ATF4
76	ITGA6
77	PRKAA2
78	FANCD2
79	ALOX12
80	MAPK1
81	MYC
82	EGLN1
83	MAP3K5
84	GOT1
85	FH
86	HELLS
87	SOCS1
88	OTUB1
89	CARS1
90	MIR9-1
91	MIR137
92	HSPB1
93	HSPA5
94	NFS1
95	RB1
96	G3BP1
97	LINC00472
98	MT1G
99	EPAS1
100	HIF1A
101	G0S2
102	HILPDA
103	PLA2G6
104	PRC1
105	TGFBR1
106	UCHL1
107	GSTP1
108	VIM
109	FASN
110	ANXA1
111	MYH9
112	YWHAE
113	YWHAG
114	ENO2
115	ALDOA
116	HSPA9
117	GNB3
118	PGK1
119	YWHAB
120	YWHAZ
121	TUBA1A
122	RPL5
123	ACVR1B
124	DLST
125	CFL1
126	HSP90B1
127	HADHA
128	LDHB
129	GPI
130	PRDX2
131	MYH10
132	UBA1
133	XRCC6
134	DPYSL2
135	CKB
136	RPL10
137	RPA2
138	RUVBL1
139	PDIA3
140	TUBB4A
141	EIF4A1
142	SMC3
143	VAPB
144	EWSR1
145	CCT5
146	HP
147	RPL15
148	RPSA
149	VAPA
150	XRCC5
151	CBX3
152	FSCN1
153	TRIM28
154	BANF1
155	ACTC1
156	DUT
157	CNBP
158	KHDRBS1
159	LRPPRC
160	HNRNPD
161	RPL26
162	RPS7
163	RPL13A
164	RPL7
165	RPS13
166	PDIA4
167	PTBP1
168	CCT3
169	MAP4
170	HMGN1
171	PDIA6
172	RPS3A
173	RPLP0
174	RPLP2
175	PFN2
176	CCT4
177	DHX9
178	HNRNPM
179	ITIH3
180	KSR2
181	MYL6B
182	RPL30
183	RPL34
184	SNRPA
185	SNRPD2
186	PLXNA4
187	SSBP1
188	CCT6A
189	CCT8
190	HNRNPL
191	RPS4X
192	SNRPD1
193	SLC25A31
194	YBX1
195	WTAP
196	HNRNPA3
197	NACA
198	NOLC1
199	NAP1L1
200	NGB
201	RUFY1
202	SNRPC
203	SNRPF
204	USP44
205	ALYREF
206	ERH
207	CNTNAP4
208	FAM120A
209	MUC16
210	RPL38
211	RACK1
212	TBC1D5
213	ATP5F1A
214	RPL36A
215	TEX264
216	PCBP3
217	YTHDF3
218	WBP11
219	ACTBL2
220	RUFY3
221	ATP5F1B
222	SNU13
223	IGKC
224	RTL1
225	KBTBD3
226	KIAA1614
227	SRSF8
228	H2AC1
229	ABRAXAS2
230	IGHG4
231	H2AC21
232	TUBA4B
233	IGKV1-5
234	IGLV3-19
235	FTH1
236	CP
237	FTL
238	SLC11A2
239	GSS
240	CYBB
241	PRNP
242	SLC40A1
243	ACSL1
244	GCLC
245	STEAP3
246	MAP1LC3A
247	SLC39A14
248	SLC39A8
249	ACSL5
250	GCLM
251	ACSL3
252	PCBP2
253	ACSL6
254	SAT2
255	FTMT
256	LPCAT3
257	MAP1LC3C
258	MAP1LC3B2
259	SIAH2
260	TIGAR
261	AURKA
262	CASP8
263	RIPK1
264	CDKN2A
265	MIR4715
266	CFTR
267	MIF
268	MUC1
269	ALOX15B
270	DECR1
271	ANO6
272	RNF113A
273	GUCY1A1
274	MIR7-1
275	RPL8
276	IREB2
277	ATP5MC3
278	CS
279	EMC2
280	ACSF2
281	NOX1
282	NOX3
283	NOX4
284	NOX5
285	DUOX1
286	DUOX2
287	G6PD
288	PGD
289	PIK3CA
290	FLT3
291	SCP2
292	NRAS
293	KRAS
294	HRAS
295	TFR2
296	SLC38A1
297	SLC1A5
298	GLS2
299	ALOX5
300	KEAP1
301	ALOX12B
302	ALOXE3
303	PHKG2
304	ACO1
305	G6PDX
306	ULK1
307	ATG3
308	ATG4D
309	GABARAPL2
310	GABARAPL1
311	WIPI1
312	WIPI2
313	SNX4
314	ATG13
315	ULK2
316	EGFR
317	MAPK3
318	BID
319	ZEB1
320	DPP4
321	CDO1
322	MYB
323	MAPK8
324	MAPK9
325	CHAC1
326	MAPK14
327	ABCC1
328	MIR6852
329	IFNG
330	LPIN1
331	TLR4
332	ATF3
333	ATM
334	YY1AP1
335	EGLN2
336	MIOX
337	TAZ
338	MTDH
339	SIRT1
340	BACH1
341	PTGS2
342	DUSP1
343	NOS2
344	NCF2
345	MT3
346	UBC
347	ALB
348	TXNRD1
349	SRXN1
350	GPX2
351	BNIP3
352	OXSR1
353	SELENOS
354	ANGPTL7
355	DDIT4
356	LOC284561
357	ASNS
358	TSC22D3
359	DDIT3
360	JDP2
361	SLC1A4
362	PCK2
363	TXNIP
364	VLDLR
365	GPT2
366	PSAT1
367	LURAP1L
368	SLC7A5
369	HERPUD1
370	XBP1
371	ZNF419
372	KLHL24
373	TRIB3
374	ZFP69B
375	ATP6V1G2
376	VEGFA
377	GDF15
378	TUBE1
379	ARRDC3
380	CEBPG
381	SNORA16A
382	RGS4
383	BLOC1S5-TXNDC5
384	LOC390705
385	EIF2S1
386	KIM-1
387	IL6
388	CXCL2
389	RELA
390	HSD17B11
391	AGPAT3
392	SETD1B
393	MAFG
394	IL33
395	HAMP
396	DRD5
397	DRD4
398	SLC2A1
399	SLC2A3
400	SLC2A6
401	SLC2A8
402	SLC2A12
403	GLUT13
404	SLC2A14
405	EIF2AK4
406	TFAP2C
407	SP1
408	HBA1
409	NNMT
410	PLIN4
411	HIC1
412	STMN1
413	RRM2
414	CAPG
415	HNF4A
416	PRDX1
417	MIR30B
418	HSF1
419	SQSTM1
420	NQO1
421	SCD
422	FADS2
423	SRC
424	STAT3
425	PML
426	MTOR
427	TP63
428	CDKN1A
429	ENPP2
430	CISD2
431	MIR9-2
432	MIR9-3
433	ISCU
434	BRD4
435	MIR17
436	TMBIM4
437	MIR212
438	Fer1HCH
439	CHMP5
440	CHMP6
441	CAV1
442	GCH1
443	AKR1C1-3
444	ALOXs
445	ATP5G3
446	CARS
447	CD44v
448	CLS2
449	HMGCR
450	HSPB5
451	KOD
452	SQS
453	TTC35
