# Supplementary material for: Constructing ferroptosis-related competing endogenous RNA networks and exploring potential biomarkers correlated with immune infiltration cells in asthma using combinative bioinformatics strategy
Source: BMC Genomics. 2023 May 31;24:294. doi: 10.1186/s12864-023-09400-7 (PMC10230138; doi:10.1186/s12864-023-09400-7)
Supplement: Supplementary file 2 — Additional file 2: Table S2. List of miRNAs and mRNAs targeted by LUCAT1. [file 12864_2023_9400_MOESM2_ESM.xls]

## Sheet: Sheet1
Table S2. List of miRNAs and mRNAs targeted by LUCAT1.
Type	Name
lncRNA	LUCAT1
miRNA	hsa-miR-642a-3p
miRNA	hsa-miR-642b-3p
miRNA	hsa-miR-514a-3p
miRNA	hsa-miR-514b-3p
miRNA	hsa-miR-892c-5p
miRNA	hsa-miR-181d-5p
miRNA	hsa-miR-181c-5p
miRNA	hsa-miR-181b-5p
miRNA	hsa-miR-181a-5p
miRNA	hsa-miR-4262
miRNA	hsa-miR-493-5p
miRNA	hsa-miR-199b-5p
miRNA	hsa-miR-199a-5p
miRNA	hsa-miR-2278
miRNA	hsa-miR-5688
miRNA	hsa-miR-495-3p
mRNA	DDX3Y
mRNA	AKAP17A
mRNA	VBP1
mRNA	BRCC3
mRNA	DKC1
mRNA	GDI1
mRNA	VMA21
mRNA	HMGB3
mRNA	FMR1
mRNA	ZIC3
mRNA	SLC9A6
mRNA	ZNF449
mRNA	STAG2
mRNA	XIAP
mRNA	ZBTB33
mRNA	UBE2A
mRNA	LONRF3
mRNA	PLS3
mRNA	ALG13
mRNA	NXT2
mRNA	COL4A5
mRNA	PLP1
mRNA	BEX4
mRNA	RAB40AL
mRNA	ARMCX3
mRNA	CENPI
mRNA	PCDH11X
mRNA	UPRT
mRNA	CHIC1
mRNA	PIN4
mRNA	OGT
mRNA	AR
mRNA	HEPH
mRNA	CLCN5
mRNA	RP2
mRNA	KRBOX4
mRNA	MAOA
mRNA	DDX3X
mRNA	ATP6AP2
mRNA	MAGEB1
mRNA	POLA1
mRNA	ZFX
mRNA	SMS
mRNA	MBTPS2
mRNA	SCML1
mRNA	REPS2
mRNA	CA5B
mRNA	MOSPD2
mRNA	TCEANC
mRNA	PRPS2
mRNA	WWC3
mRNA	TBL1X
mRNA	STS
mRNA	TMLHE
mRNA	CLIC2
mRNA	MTCP1
mRNA	CMC4
mRNA	UBL4A
mRNA	MECP2
mRNA	L1CAM
mRNA	CCNQ
mRNA	CD99L2
mRNA	ATP11C
mRNA	MOSPD1
mRNA	FAM122B
mRNA	MBNL3
mRNA	ENOX2
mRNA	APLN
mRNA	CUL4B
mRNA	LAMP2
mRNA	NKRF
mRNA	AMOT
mRNA	AMMECR1
mRNA	ACSL4
mRNA	PSMD10
mRNA	BEX2
mRNA	SYTL4
mRNA	CHM
mRNA	TAF9B
mRNA	MAGT1
mRNA	ATRX
mRNA	NEXMIF
mRNA	RLIM
mRNA	NAP1L2
mRNA	PHKA1
mRNA	ERCC6L
mRNA	PJA1
mRNA	LAS1L
mRNA	AMER1
mRNA	HUWE1
mRNA	SMC1A
mRNA	KDM5C
mRNA	CASK
mRNA	TAB3
mRNA	KLHL15
mRNA	APOO
mRNA	RPS6KA3
mRNA	EIF1AX
mRNA	MAP7D2
mRNA	SCML2
mRNA	RBBP7
mRNA	CLTRN
mRNA	TRAPPC2
mRNA	PUDP
mRNA	PRKX
mRNA	ZBED1
mRNA	TOR4A
mRNA	GPSM1
mRNA	OLFM1
mRNA	COL5A1
mRNA	GTF3C4
mRNA	EXOSC2
mRNA	FUBP3
mRNA	NCS1
mRNA	MIGA2
mRNA	LRRC8A
mRNA	TBC1D13
mRNA	URM1
mRNA	SLC25A25
mRNA	ZBTB34
mRNA	ZBTB43
mRNA	PBX3
mRNA	GAPVD1
mRNA	RABGAP1
mRNA	CNTRL
mRNA	PAPPA
mRNA	TMEM268
mRNA	ZNF618
mRNA	SLC31A1
mRNA	SNX30
mRNA	HSDL2
mRNA	UGCG
mRNA	AKAP2
mRNA	PALM2-AKAP2
mRNA	RAD23B
mRNA	ZNF462
mRNA	FKTN
mRNA	FSD1L
mRNA	SMC2
mRNA	RNF20
mRNA	MSANTD3-TMEFF1
mRNA	TMEFF1
mRNA	MSANTD3
mRNA	NR4A3
mRNA	TGFBR1
mRNA	NCBP1
mRNA	ERCC6L2
mRNA	PTPDC1
mRNA	PHF2
mRNA	SECISBP2
mRNA	S1PR3
mRNA	SPIN1
mRNA	VPS13A
mRNA	RORB
mRNA	GDA
mRNA	MAMDC2
mRNA	AL358113.1
mRNA	TJP2
mRNA	FXN
mRNA	FAM122A
mRNA	MELK
mRNA	RECK
mRNA	CREB3
mRNA	DNAJB5
mRNA	UBE2R2
mRNA	ACO1
mRNA	IFT74
mRNA	MTAP
mRNA	DENND4C
mRNA	RRAGA
mRNA	UHRF2
mRNA	IL33
mRNA	JAK2
mRNA	RCL1
mRNA	VLDLR
mRNA	SMARCA2
mRNA	KANK1
mRNA	TMEM203
mRNA	SEC16A
mRNA	INPP5E
mRNA	QSOX2
mRNA	NACC2
mRNA	CAMSAP1
mRNA	TSC1
mRNA	TTF1
mRNA	SETX
mRNA	UCK1
mRNA	FIBCD1
mRNA	FNBP1
mRNA	TOR1A
mRNA	FAM102A
mRNA	HSPA5
mRNA	PPP6C
mRNA	GOLGA1
mRNA	NR6A1
mRNA	DENND1A
mRNA	STRBP
mRNA	PDCL
mRNA	STOM
mRNA	RAB14
mRNA	C5
mRNA	PSMD5
mRNA	FBXW2
mRNA	MEGF9
mRNA	AKNA
mRNA	ZFP37
mRNA	INIP
mRNA	PTBP3
mRNA	PTPN3
mRNA	ABCA1
mRNA	MRPL50
mRNA	ALG2
mRNA	ZNF510
mRNA	AAED1
mRNA	ZNF367
mRNA	AL160269.1
mRNA	SLC35D2
mRNA	PTCH1
mRNA	FAM120AOS
mRNA	BICD2
mRNA	IPPK
mRNA	NOL8
mRNA	SPTLC1
mRNA	ROR2
mRNA	GAS1
mRNA	ISCA1
mRNA	HNRNPK
mRNA	TLE1
mRNA	GNAQ
mRNA	RFK
mRNA	ZFAND5
mRNA	PTAR1
mRNA	APBA1
mRNA	EXOSC3
mRNA	PAX5
mRNA	RNF38
mRNA	FANCG
mRNA	RPP25L
mRNA	FAM219A
mRNA	B4GALT1
mRNA	SMU1
mRNA	TOPORS
mRNA	DDX58
mRNA	C9orf72
mRNA	MOB3B
mRNA	MLLT3
mRNA	BNC2
mRNA	PSIP1
mRNA	ZDHHC21
mRNA	NFIB
mRNA	PTPRD
mRNA	RANBP6
mRNA	AK3
mRNA	LRRC14
mRNA	ZNF623
mRNA	PHF20L1
mRNA	FAM91A1
mRNA	WDYHV1
mRNA	TBC1D31
mRNA	DEPTOR
mRNA	MAL2
mRNA	UTP23
mRNA	EMC2
mRNA	FZD6
mRNA	GRHL2
mRNA	SPAG1
mRNA	POLR2K
mRNA	VPS13B
mRNA	POP1
mRNA	LAPTM4B
mRNA	DPY19L4
mRNA	ESRP1
mRNA	OTUD6B
mRNA	NECAB1
mRNA	OSGIN2
mRNA	CA13
mRNA	E2F5
mRNA	ZFHX4
mRNA	CRISPLD1
mRNA	GDAP1
mRNA	RDH10
mRNA	SGK3
mRNA	C8orf44
mRNA	YTHDF3
mRNA	CHD7
mRNA	UBXN2B
mRNA	CHCHD7
mRNA	SOX17
mRNA	GOLGA7
mRNA	ADAM9
mRNA	PLEKHA2
mRNA	TACC1
mRNA	BAG4
mRNA	ERLIN2
mRNA	UBXN8
mRNA	HMBOX1
mRNA	EXTL3
mRNA	ESCO2
mRNA	DPYSL2
mRNA	SLC25A37
mRNA	CHMP7
mRNA	CCAR2
mRNA	SORBS3
mRNA	SLC39A14
mRNA	DMTN
mRNA	XPO7
mRNA	LPL
mRNA	SH2D4A
mRNA	SLC7A2
mRNA	MICU3
mRNA	TUSC3
mRNA	FDFT1
mRNA	MTMR9
mRNA	ERI1
mRNA	AGPAT5
mRNA	KBTBD11
mRNA	CLN8
mRNA	DLGAP2
mRNA	ZNF596
mRNA	JRK
mRNA	ST3GAL1
mRNA	SLA
mRNA	WASHC5
mRNA	FBXO32
mRNA	DERL1
mRNA	MRPL13
mRNA	TAF2
mRNA	TNFRSF11B
mRNA	SAMD12
mRNA	RAD21
mRNA	EIF3H
mRNA	TRPS1
mRNA	LRP12
mRNA	SLC25A32
mRNA	AZIN1
mRNA	RRM2B
mRNA	NCALD
mRNA	YWHAZ
mRNA	PABPC1
mRNA	RNF19A
mRNA	FBXO43
mRNA	NIPAL2
mRNA	TSPYL5
mRNA	TP53INP1
mRNA	CDH17
mRNA	RBM12B
mRNA	TMEM64
mRNA	NBN
mRNA	C8orf59
mRNA	IMPA1
mRNA	PAG1
mRNA	ZNF704
mRNA	TPD52
mRNA	HEY1
mRNA	PEX2
mRNA	JPH1
mRNA	ELOC
mRNA	UBE2W
mRNA	STAU2
mRNA	EYA1
mRNA	NCOA2
mRNA	VCPIP1
mRNA	MYBL1
mRNA	PDE7A
mRNA	ARMC1
mRNA	ASPH
mRNA	NSMAF
mRNA	IMPAD1
mRNA	PLAG1
mRNA	SNAI2
mRNA	THAP1
mRNA	KAT6A
mRNA	ANK1
mRNA	FGFR1
mRNA	RAB11FIP1
mRNA	FUT10
mRNA	ZNF395
mRNA	CCDC25
mRNA	TRIM35
mRNA	PNMA2
mRNA	KCTD9
mRNA	STC1
mRNA	TNFRSF10B
mRNA	EGR3
mRNA	PSD3
mRNA	MTUS1
mRNA	DLC1
mRNA	LONRF1
mRNA	AC105001.2
mRNA	SOX7
mRNA	PPP1R3B
mRNA	WDR60
mRNA	DNAJB6
mRNA	UBE3C
mRNA	NOM1
mRNA	RBM33
mRNA	EN2
mRNA	INSIG1
mRNA	GALNT11
mRNA	ZNF212
mRNA	CNTNAP2
mRNA	CASP2
mRNA	TMEM178B
mRNA	LUC7L2
mRNA	UBN2
mRNA	CALD1
mRNA	MKLN1
mRNA	MEST
mRNA	KLHDC10
mRNA	NRF1
mRNA	STRIP2
mRNA	CALU
mRNA	HILPDA
mRNA	ST7
mRNA	CAPZA2
mRNA	MET
mRNA	FOXP2
mRNA	IFRD1
mRNA	ZNF277
mRNA	DLD
mRNA	CBLL1
mRNA	BCAP29
mRNA	PRKAR2B
mRNA	KMT2E
mRNA	ARMC10
mRNA	CUX1
mRNA	SERPINE1
mRNA	ZKSCAN1
mRNA	ZNF655
mRNA	AC004922.1
mRNA	ARPC1B
mRNA	TRRAP
mRNA	LMTK2
mRNA	SDHAF3
mRNA	PPP1R9A
mRNA	PEG10
mRNA	COL1A2
mRNA	VPS50
mRNA	AKAP9
mRNA	CLDN12
mRNA	GTPBP10
mRNA	STEAP2
mRNA	ADAM22
mRNA	DBF4
mRNA	GNAI1
mRNA	PHTF2
mRNA	EIF4H
mRNA	ELN
mRNA	POM121
mRNA	AUTS2
mRNA	AC027644.4
mRNA	RABGEF1
mRNA	VKORC1L1
mRNA	ZNF92
mRNA	ZNF138
mRNA	ZNF107
mRNA	NIPSNAP2
mRNA	EGFR
mRNA	ABCA13
mRNA	ADCY1
mRNA	YKT6
mRNA	STK17A
mRNA	RALA
mRNA	EPDR1
mRNA	AVL9
mRNA	ZNRF2
mRNA	MTURN
mRNA	CREB5
mRNA	CCDC126
mRNA	ITGB8
mRNA	HDAC9
mRNA	AHR
mRNA	ARL4A
mRNA	TMEM106B
mRNA	GLCCI1
mRNA	C1GALT1
mRNA	USP42
mRNA	RBAK
mRNA	FOXK1
mRNA	MAFK
mRNA	DNAAF5
mRNA	NCAPG2
mRNA	MNX1
mRNA	LMBR1
mRNA	KMT2C
mRNA	PRKAG2
mRNA	KIAA1147
mRNA	BRAF
mRNA	MKRN1
mRNA	SLC37A3
mRNA	KDM7A
mRNA	HIPK2
mRNA	ZC3HAV1
mRNA	KIAA1549
mRNA	CREB3L2
mRNA	MTPN
mRNA	CNOT4
mRNA	SLC35B4
mRNA	PODXL
mRNA	CEP41
mRNA	TNPO3
mRNA	LRRC4
mRNA	ZNF800
mRNA	WASL
mRNA	FAM3C
mRNA	TSPAN12
mRNA	CTTNBP2
mRNA	TFEC
mRNA	BMT2
mRNA	TMEM168
mRNA	DOCK4
mRNA	NRCAM
mRNA	COG5
mRNA	NAMPT
mRNA	SYPL1
mRNA	SRPK2
mRNA	IFT22
mRNA	GIGYF1
mRNA	CASTOR3
mRNA	TRIM4
mRNA	CYP3A5
mRNA	ZNF394
mRNA	PDAP1
mRNA	SMURF1
mRNA	PDK4
mRNA	SAMD9L
mRNA	SAMD9
mRNA	CDK6
mRNA	FAM133B
mRNA	KRIT1
mRNA	SRI
mRNA	SLC25A40
mRNA	CACNA2D1
mRNA	SEMA3C
mRNA	YWHAG
mRNA	POM121C
mRNA	TBL2
mRNA	BAZ1B
mRNA	ZNF117
mRNA	ZNF680
mRNA	ZNF479
mRNA	COBL
mRNA	GRB10
mRNA	HUS1
mRNA	TNS3
mRNA	IGFBP3
mRNA	PURB
mRNA	H2AFV
mRNA	TMED4
mRNA	NUDCD3
mRNA	POLM
mRNA	GLI3
mRNA	VPS41
mRNA	DPY19L1
mRNA	NT5C3A
mRNA	PDE1C
mRNA	GGCT
mRNA	NOD1
mRNA	SCRN1
mRNA	JAZF1
mRNA	HOXA11
mRNA	HOXA1
mRNA	HNRNPA2B1
mRNA	OSBPL3
mRNA	IGF2BP3
mRNA	TOMM7
mRNA	RAPGEF5
mRNA	TWISTNB
mRNA	TWIST1
mRNA	SNX13
mRNA	ANKMY2
mRNA	ZNF12
mRNA	KDELR2
mRNA	EIF2AK1
mRNA	GNA12
mRNA	PDGFA
mRNA	FAM120B
mRNA	AFDN
mRNA	FGFR1OP
mRNA	QKI
mRNA	SLC22A3
mRNA	WTAP
mRNA	TMEM181
mRNA	TULP4
mRNA	SNX9
mRNA	ESR1
mRNA	CCDC170
mRNA	AKAP12
mRNA	MTHFD1L
mRNA	TAB2
mRNA	SASH1
mRNA	SAMD5
mRNA	STXBP5
mRNA	LTV1
mRNA	AL049844.1
mRNA	PHACTR2
mRNA	ADGRG6
mRNA	VTA1
mRNA	HECA
mRNA	ABRACL
mRNA	ARFGEF3
mRNA	TBPL1
mRNA	EYA4
mRNA	ENPP1
mRNA	AKAP7
mRNA	RNF146
mRNA	HINT3
mRNA	NCOA7
mRNA	HEY2
mRNA	RNF217
mRNA	HSF2
mRNA	NUS1
mRNA	DCBLD1
mRNA	KPNA5
mRNA	MARCKS
mRNA	MFSD4B
mRNA	CDC40
mRNA	CEP57L1
mRNA	CRYBG1
mRNA	PRDM1
mRNA	LIN28B
mRNA	GRIK2
mRNA	POU3F2
mRNA	MANEA
mRNA	PM20D2
mRNA	ZNF292
mRNA	NT5E
mRNA	CYB5R4
mRNA	DOPEY1
mRNA	CD109
mRNA	KCNQ5
mRNA	OGFRL1
mRNA	SMAP1
mRNA	FAM135A
mRNA	PHF3
mRNA	FKBP1C
mRNA	BAG2
mRNA	LRRC1
mRNA	TMEM14A
mRNA	EFHC1
mRNA	CD2AP
mRNA	VEGFA
mRNA	SRF
mRNA	UBR2
mRNA	ZFAND3
mRNA	C6orf89
mRNA	SRSF3
mRNA	KCTD20
mRNA	MAPK14
mRNA	UHRF1BP1
mRNA	ZBTB9
mRNA	SYNGAP1
mRNA	HSPA1B
mRNA	TNF
mRNA	TCF19
mRNA	TUBB
mRNA	ATAT1
mRNA	MRPS18B
mRNA	TRIM39
mRNA	ZKSCAN3
mRNA	ZKSCAN8
mRNA	PRSS16
mRNA	BTN2A1
mRNA	ID4
mRNA	KDM1B
mRNA	JARID2
mRNA	RNF182
mRNA	PHACTR1
mRNA	TMEM170B
mRNA	SMIM13
mRNA	GCNT2
mRNA	SNRNP48
mRNA	RREB1
mRNA	CDYL
mRNA	PRPF4B
mRNA	DUSP22
mRNA	PDCD2
mRNA	THBS2
mRNA	SFT2D1
mRNA	PRKN
mRNA	CNKSR3
mRNA	IPCEF1
mRNA	FBXO5
mRNA	SYNE1
mRNA	ZBTB2
mRNA	LRP11
mRNA	LATS1
mRNA	FBXO30
mRNA	ADAT2
mRNA	CITED2
mRNA	PERP
mRNA	MAP7
mRNA	BCLAF1
mRNA	HBS1L
mRNA	SGK1
mRNA	SLC18B1
mRNA	CTGF
mRNA	ARHGAP18
mRNA	SERINC1
mRNA	MAN1A1
mRNA	CEP85L
mRNA	GOPC
mRNA	TSPYL4
mRNA	WASF1
mRNA	AK9
mRNA	ZBTB24
mRNA	OSTM1
mRNA	BEND3
mRNA	ATG5
mRNA	ASCC3
mRNA	SIM1
mRNA	USP45
mRNA	PNISR
mRNA	FAXC
mRNA	EPHA7
mRNA	BACH2
mRNA	LYRM2
mRNA	RRAGD
mRNA	UBE2J1
mRNA	AKIRIN2
mRNA	SYNCRIP
mRNA	TBX18
mRNA	ME1
mRNA	FAM46A
mRNA	PHIP
mRNA	TMEM30A
mRNA	EEF1A1
mRNA	KHDC1
mRNA	LMBRD1
mRNA	RAB23
mRNA	DST
mRNA	ELOVL5
mRNA	ICK
mRNA	MCM3
mRNA	MUT
mRNA	MED20
mRNA	KCNK5
mRNA	BTBD9
mRNA	MTCH1
mRNA	PPIL1
mRNA	STK38
mRNA	TAP2
mRNA	AGPAT1
mRNA	HLA-B
mRNA	HLA-C
mRNA	MDC1
mRNA	ZSCAN31
mRNA	ZNF184
mRNA	AL031777.3
mRNA	C6orf62
mRNA	DEK
mRNA	NHLRC1
mRNA	ATXN1
mRNA	MCUR1
mRNA	GFOD1
mRNA	ELOVL2
mRNA	EEF1E1
mRNA	SERPINB9
mRNA	EXOC2
mRNA	CNOT6
mRNA	N4BP3
mRNA	B4GALT7
mRNA	TMED9
mRNA	GRK6
mRNA	HIGD2A
mRNA	CPLX2
mRNA	CPEB4
mRNA	CREBRF
mRNA	RPL26L1
mRNA	NEURL1B
mRNA	NPM1
mRNA	RANBP17
mRNA	CCNG1
mRNA	GABRA1
mRNA	NIPAL4
mRNA	CNOT8
mRNA	GALNT10
mRNA	G3BP1
mRNA	SLC36A1
mRNA	GPX3
mRNA	SLC26A2
mRNA	GRPEL2
mRNA	SPINK13
mRNA	TCERG1
mRNA	AC091959.3
mRNA	RBM27
mRNA	ARHGAP26
mRNA	RNF14
mRNA	PCDHB3
mRNA	PCDHA3
mRNA	PCDHA12
mRNA	PCDHA10
mRNA	PCDHA11
mRNA	PCDHAC1
mRNA	PCDHAC2
mRNA	PCDHA13
mRNA	PCDHA1
mRNA	PCDHA2
mRNA	PCDHA4
mRNA	PCDHA5
mRNA	PCDHA7
mRNA	PCDHA8
mRNA	PCDHA9
mRNA	PCDHA6
mRNA	SLC35A4
mRNA	CXXC5
mRNA	MATR3
mRNA	CTNNA1
mRNA	EGR1
mRNA	SMAD5
mRNA	TGFBI
mRNA	TXNDC15
mRNA	DDX46
mRNA	SEC24A
mRNA	JADE2
mRNA	UBE2B
mRNA	SOWAHA
mRNA	SLC22A5
mRNA	CDC42SE2
mRNA	LYRM7
mRNA	CHSY3
mRNA	ADAMTS19
mRNA	SLC12A2
mRNA	PRRC1
mRNA	MEGF10
mRNA	GRAMD2B
mRNA	CSNK1G3
mRNA	SRFBP1
mRNA	TNFAIP8
mRNA	DMXL1
mRNA	YTHDC2
mRNA	DCP2
mRNA	WDR36
mRNA	FER
mRNA	C5orf30
mRNA	PPIP5K2
mRNA	PAM
mRNA	LNPEP
mRNA	CAST
mRNA	POLR3G
mRNA	RASA1
mRNA	VCAN
mRNA	ATG10
mRNA	ZFYVE16
mRNA	THBS4
mRNA	JMY
mRNA	BHMT2
mRNA	SCAMP1
mRNA	AGGF1
mRNA	F2R
mRNA	POLK
mRNA	HMGCR
mRNA	TNPO1
mRNA	MAP1B
mRNA	BDP1
mRNA	SMN1
mRNA	SMN2
mRNA	CCNB1
mRNA	PIK3R1
mRNA	MAST4
mRNA	NLN
mRNA	TRAPPC13
mRNA	RAB3C
mRNA	GPBP1
mRNA	MTREX
mRNA	GPX8
mRNA	ITGA2
mRNA	NNT
mRNA	ZNF131
mRNA	C5orf51
mRNA	C7
mRNA	NIPBL
mRNA	DNAJC21
mRNA	RAI14
mRNA	OTULIN
mRNA	ANKRD33B
mRNA	2023-03-06
mRNA	PAPD7
mRNA	UBE2QL1
mRNA	TRIP13
mRNA	CEP72
mRNA	PDCD6
mRNA	ZFP62
mRNA	HNRNPH1
mRNA	NHP2
mRNA	GPRIN1
mRNA	KIAA1191
mRNA	BOD1
mRNA	STC2
mRNA	STK10
mRNA	FBXW11
mRNA	PANK3
mRNA	SLU7
mRNA	PWWP2A
mRNA	RNF145
mRNA	CLINT1
mRNA	FAXDC2
mRNA	FAM114A2
mRNA	ZNF300
mRNA	RBM22
mRNA	PDGFRB
mRNA	CSNK1A1
mRNA	SH3TC2
mRNA	PRELID2
mRNA	NR3C1
mRNA	SPRY4
mRNA	GNPDA1
mRNA	DIAPH1
mRNA	TAF7
mRNA	ETF1
mRNA	CDC23
mRNA	FAM13B
mRNA	HNRNPA0
mRNA	KLHL3
mRNA	SPOCK1
mRNA	CDKN2AIPNL
mRNA	AFF4
mRNA	2023-09-08
mRNA	KIF3A
mRNA	P4HA2
mRNA	FNIP1
mRNA	RAPGEF6
mRNA	FBN2
mRNA	CEP120
mRNA	LOX
mRNA	ATG12
mRNA	TMED7
mRNA	TMED7-TICAM2
mRNA	TICAM2
mRNA	CCDC112
mRNA	MCC
mRNA	REEP5
mRNA	NREP
mRNA	STARD4
mRNA	PJA2
mRNA	FBXL17
mRNA	NUDT12
mRNA	ST8SIA4
mRNA	CHD1
mRNA	GLRX
mRNA	MCTP1
mRNA	KIAA0825
mRNA	ARRDC3
mRNA	LYSMD3
mRNA	MBLAC2
mRNA	CETN3
mRNA	TMEM161B
mRNA	HAPLN1
mRNA	SSBP2
mRNA	MTX3
mRNA	HOMER1
mRNA	ARSB
mRNA	TBCA
mRNA	GCNT4
mRNA	FAM169A
mRNA	MRPS27
mRNA	TAF9
mRNA	CCDC125
mRNA	SGTB
mRNA	TRIM23
mRNA	SMIM15
mRNA	MIER3
mRNA	IL6ST
mRNA	DHX29
mRNA	EMB
mRNA	TMEM267
mRNA	HMGCS1
mRNA	OXCT1
mRNA	RPL37
mRNA	TTC33
mRNA	RICTOR
mRNA	LIFR
mRNA	NUP155
mRNA	NADK2
mRNA	LMBRD2
mRNA	PRLR
mRNA	RAD1
mRNA	ZFR
mRNA	MTMR12
mRNA	DROSHA
mRNA	MYO10
mRNA	ANKH
mRNA	CTNND2
mRNA	MED10
mRNA	LPCAT1
mRNA	SLC9A3
mRNA	SLC25A4
mRNA	TRAPPC11
mRNA	CDKN2AIP
mRNA	WWC2
mRNA	PALLD
mRNA	TLL1
mRNA	KLHL2
mRNA	TMA16
mRNA	RAPGEF2
mRNA	FNIP2
mRNA	ETFDH
mRNA	TRIM2
mRNA	FHDC1
mRNA	ARFIP1
mRNA	FAM160A1
mRNA	DCLK2
mRNA	TMEM184C
mRNA	GAB1
mRNA	SCOC
mRNA	RAB33B
mRNA	NAA15
mRNA	JADE1
mRNA	ABHD18
mRNA	HSPA4L
mRNA	INTU
mRNA	SPATA5
mRNA	FGF2
mRNA	USP53
mRNA	METTL14
mRNA	UGT8
mRNA	AP1AR
mRNA	SEC24B
mRNA	GSTCD
mRNA	ARHGEF38
mRNA	METAP1
mRNA	PDLIM5
mRNA	SMARCAD1
mRNA	HERC3
mRNA	HERC6
mRNA	PKD2
mRNA	SPP1
mRNA	AFF1
mRNA	GPAT3
mRNA	BMP2K
mRNA	FRAS1
mRNA	2023-09-11
mRNA	SHROOM3
mRNA	FAM47E-STBD1
mRNA	STBD1
mRNA	USO1
mRNA	PARM1
mRNA	EREG
mRNA	CXCL1
mRNA	ALB
mRNA	SLC4A4
mRNA	MOB1B
mRNA	REST
mRNA	KIAA1211
mRNA	CEP135
mRNA	TMEM165
mRNA	PDGFRA
mRNA	SPATA18
mRNA	SLAIN2
mRNA	SLC30A9
mRNA	TMEM33
mRNA	LIMCH1
mRNA	NSUN7
mRNA	N4BP2
mRNA	UBE2K
mRNA	KLHL5
mRNA	KLF3
mRNA	PCDH7
mRNA	STIM2
mRNA	RBPJ
mRNA	PI4K2B
mRNA	NCAPG
mRNA	MED28
mRNA	CC2D2A
mRNA	CPEB2
mRNA	TADA2B
mRNA	TBC1D14
mRNA	BLOC1S4
mRNA	AC093323.1
mRNA	WFS1
mRNA	HTT
mRNA	ADD1
mRNA	NSD2
mRNA	FGFR3
mRNA	UVSSA
mRNA	MAEA
mRNA	PCGF3
mRNA	ZNF141
mRNA	FRG2
mRNA	SORBS2
mRNA	GPM6A
mRNA	HPGD
mRNA	HMGB2
mRNA	MFAP3L
mRNA	DDX60
mRNA	TMEM192
mRNA	PDGFC
mRNA	MAP9
mRNA	TMEM154
mRNA	LRBA
mRNA	SLC10A7
mRNA	OTUD4
mRNA	INPP4B
mRNA	TBC1D9
mRNA	SETD7
mRNA	ELF2
mRNA	SLC7A11
mRNA	PABPC4L
mRNA	PGRMC2
mRNA	MFSD8
mRNA	ANKRD50
mRNA	BBS7
mRNA	PDE5A
mRNA	ARSJ
mRNA	CAMK2D
mRNA	TIFA
mRNA	ELOVL6
mRNA	PLA2G12A
mRNA	TBCK
mRNA	UBE2D3
mRNA	DNAJB14
mRNA	TRMT10A
mRNA	ADH4
mRNA	TSPAN5
mRNA	GPRIN3
mRNA	FAM13A
mRNA	NAP1L5
mRNA	PYURF
mRNA	WDFY3
mRNA	COQ2
mRNA	LIN54
mRNA	SCD5
mRNA	ANTXR2
mRNA	CNOT6L
mRNA	SCARB2
mRNA	SDAD1
mRNA	NAAA
mRNA	G3BP2
mRNA	BTC
mRNA	CXCL2
mRNA	CXCL3
mRNA	CXCL5
mRNA	RASSF6
mRNA	YTHDC1
mRNA	UBA6
mRNA	EPHA5
mRNA	PPAT
mRNA	CLOCK
mRNA	KDR
mRNA	USP46
mRNA	FRYL
mRNA	COMMD8
mRNA	GABRG1
mRNA	ATP8A1
mRNA	BEND4
mRNA	PHOX2B
mRNA	RBM47
mRNA	PDS5A
mRNA	UGDH
mRNA	RFC1
mRNA	ARAP2
mRNA	SEL1L3
mRNA	ADGRA3
mRNA	LCORL
mRNA	DCAF16
mRNA	QDPR
mRNA	TAPT1
mRNA	BOD1L1
mRNA	ACOX3
mRNA	AFAP1
mRNA	MRFAP1L1
mRNA	PPP2R2C
mRNA	NELFA
mRNA	ZNF721
mRNA	ZNF732
mRNA	PAK2
mRNA	FBXO45
mRNA	FAM43A
mRNA	CCDC50
mRNA	IL1RAP
mRNA	TP63
mRNA	LPP
mRNA	EIF4A2
mRNA	SENP2
mRNA	VPS8
mRNA	KLHL24
mRNA	B3GNT5
mRNA	ATP11B
mRNA	NDUFB5
mRNA	ACTL6A
mRNA	MFN1
mRNA	ZNF639
mRNA	NLGN1
mRNA	FNDC3B
mRNA	PRKCI
mRNA	SERPINI1
mRNA	NMD3
mRNA	SMC4
mRNA	IQCJ-SCHIP1
mRNA	SCHIP1
mRNA	MFSD1
mRNA	GFM1
mRNA	PTX3
mRNA	LEKR1
mRNA	GMPS
mRNA	MME
mRNA	ARHGEF26
mRNA	MBNL1
mRNA	MED12L
mRNA	SELENOT
mRNA	TSC22D2
mRNA	RNF13
mRNA	HPS3
mRNA	C3orf58
mRNA	U2SURP
mRNA	TRPC1
mRNA	PLS1
mRNA	RNF7
mRNA	RASA2
mRNA	SLC25A36
mRNA	ARMC8
mRNA	SLC35G2
mRNA	PPP2R3A
mRNA	DNAJC13
mRNA	NUDT16
mRNA	KALRN
mRNA	GTF2E1
mRNA	QTRT2
mRNA	ATP6V1A
mRNA	PHLDB2
mRNA	CD96
mRNA	BBX
mRNA	NFKBIZ
mRNA	CEP97
mRNA	PCNP
mRNA	TRMT10C
mRNA	TMEM45A
mRNA	CRYBG3
mRNA	ZNF654
mRNA	CHMP2B
mRNA	CADM2
mRNA	PPP4R2
mRNA	MITF
mRNA	ARL6IP5
mRNA	KBTBD8
mRNA	ATXN7
mRNA	C3orf14
mRNA	SLMAP
mRNA	PDE12
mRNA	PRKCD
mRNA	NISCH
mRNA	GLYCTK
mRNA	MAPKAPK3
mRNA	RBM6
mRNA	TCTA
mRNA	NDUFAF3
mRNA	ARIH2
mRNA	SACM1L
mRNA	ZNF35
mRNA	ZNF197
mRNA	ZKSCAN7
mRNA	TCAIM
mRNA	NKTR
mRNA	SS18L2
mRNA	TRAK1
mRNA	CTNNB1
mRNA	SLC25A38
mRNA	ACVR2B
mRNA	CTDSPL
mRNA	MLH1
mRNA	PDCD6IP
mRNA	TRIM71
mRNA	CNOT10
mRNA	GPD1L
mRNA	STT3B
mRNA	TGFBR2
mRNA	NR1D2
mRNA	RPL15
mRNA	UBE2E1
mRNA	KAT2B
mRNA	RAB5A
mRNA	PLCL2
mRNA	OXNAD1
mRNA	EAF1
mRNA	NR2C2
mRNA	SLC6A6
mRNA	PPARG
mRNA	SLC6A11
mRNA	BRK1
mRNA	THUMPD3
mRNA	EDEM1
mRNA	ARL8B
mRNA	BHLHE40
mRNA	RUBCN
mRNA	NCBP2
mRNA	RNF168
mRNA	TFRC
mRNA	TNK2
mRNA	PPP1R2
mRNA	ACAP2
mRNA	LSG1
mRNA	ATP13A3
mRNA	MB21D2
mRNA	BCL6
mRNA	IGF2BP2
mRNA	TMEM41A
mRNA	EHHADH
mRNA	PARL
mRNA	KLHL6
mRNA	DCUN1D1
mRNA	GNB4
mRNA	TBL1XR1
mRNA	NCEH1
mRNA	PLD1
mRNA	TNIK
mRNA	EIF5A2
mRNA	PHC3
mRNA	KPNA4
mRNA	SSR3
mRNA	SERP1
mRNA	TM4SF1
mRNA	HLTF
mRNA	PAQR9
mRNA	XRN1
mRNA	GK5
mRNA	PIK3CB
mRNA	STAG1
mRNA	MSL2
mRNA	TOPBP1
mRNA	TMCC1
mRNA	MBD4
mRNA	GATA2
mRNA	MGLL
mRNA	KLF15
mRNA	OSBPL11
mRNA	SNX4
mRNA	ZNF148
mRNA	SLC12A8
mRNA	HEG1
mRNA	CCDC14
mRNA	KPNA1
mRNA	GOLGB1
mRNA	POLQ
mRNA	FSTL1
mRNA	LRRC58
mRNA	B4GALT4
mRNA	NAA50
mRNA	CD200R1
mRNA	BTLA
mRNA	IFT57
mRNA	CD47
mRNA	CBLB
mRNA	ZBTB11
mRNA	SENP7
mRNA	ABI3BP
mRNA	DCBLD2
mRNA	CPOX
mRNA	CLDND1
mRNA	CGGBP1
mRNA	ZNF717
mRNA	SHQ1
mRNA	FOXP1
mRNA	TMF1
mRNA	EOGT
mRNA	SUCLG2
mRNA	MAGI1
mRNA	PRICKLE2
mRNA	THOC7
mRNA	FAM107A
mRNA	DENND6A
mRNA	ARHGEF3
mRNA	SELENOK
mRNA	DCP1A
mRNA	SFMBT1
mRNA	PBRM1
mRNA	WDR82
mRNA	CISH
mRNA	RASSF1
mRNA	C3orf62
mRNA	PRKAR2A
mRNA	NCKIPSD
mRNA	CELSR3
mRNA	PFKFB4
mRNA	CCDC51
mRNA	NME6
mRNA	CDC25A
mRNA	CDCP1
mRNA	ZDHHC3
mRNA	HIGD1A
mRNA	TRANK1
mRNA	UBP1
mRNA	GLB1
mRNA	CMTM6
mRNA	SLC4A7
mRNA	THRB
mRNA	NKIRAS1
mRNA	TBC1D5
mRNA	RBSN
mRNA	MRPS25
mRNA	RPL32
mRNA	VGLL4
mRNA	ATP2B2
mRNA	TADA3
mRNA	RAD18
mRNA	SUMF1
mRNA	GRAMD4
mRNA	GTSE1
mRNA	TTC38
mRNA	PPARA
mRNA	FAM118A
mRNA	NUP50
mRNA	SREBF2
mRNA	TEF
mRNA	XPNPEP3
mRNA	TNRC6B
mRNA	MIEF1
mRNA	KDELR3
mRNA	H1F0
mRNA	APOL6
mRNA	HMGXB4
mRNA	TIMP3
mRNA	LIMK2
mRNA	SMTN
mRNA	OSBP2
mRNA	AC004832.3
mRNA	MTFP1
mRNA	MTMR3
mRNA	NEFH
mRNA	KREMEN1
mRNA	ZNRF3
mRNA	CCDC117
mRNA	GRK3
mRNA	SPECC1L
mRNA	BCR
mRNA	SDF2L1
mRNA	UBE2L3
mRNA	HIC2
mRNA	RIMBP3B
mRNA	CRKL
mRNA	ZNF74
mRNA	CECR2
mRNA	BRD1
mRNA	SHISAL1
mRNA	ARFGAP3
mRNA	TOB2
mRNA	CBX7
mRNA	NPTXR
mRNA	DMC1
mRNA	CARD10
mRNA	IL2RB
mRNA	EIF3D
mRNA	MB
mRNA	RTCB
mRNA	PATZ1
mRNA	LIF
mRNA	AP1B1
mRNA	PITPNB
mRNA	HPS4
mRNA	GUCD1
mRNA	ZNF280B
mRNA	MAPK1
mRNA	YPEL1
mRNA	C22orf39
mRNA	DGCR2
mRNA	MICAL3
mRNA	ATP6V1E1
mRNA	DIP2A
mRNA	ADARB1
mRNA	FP565260.1
mRNA	PWP2
mRNA	FP565260.7
mRNA	TRAPPC10
mRNA	AGPAT3
mRNA	PDXK
mRNA	RRP1B
mRNA	PKNOX1
mRNA	B3GALT5
mRNA	MORC3
mRNA	MRPS6
mRNA	SLC5A3
mRNA	ITSN1
mRNA	SON
mRNA	BACH1
mRNA	CXADR
mRNA	SUMO3
mRNA	WDR4
mRNA	ZBTB21
mRNA	C2CD2
mRNA	PRDM15
mRNA	TMPRSS2
mRNA	BRWD1
mRNA	ERG
mRNA	RUNX1
mRNA	PAXBP1
mRNA	SYNJ1
mRNA	TIAM1
mRNA	LTN1
mRNA	ADAMTS5
mRNA	ADAMTS1
mRNA	APP
mRNA	MRPL39
mRNA	C21orf91
mRNA	NRIP1
mRNA	HSPA13
mRNA	DNAJC5
mRNA	TPD52L2
mRNA	SLCO4A1
mRNA	OSBPL2
mRNA	SS18L1
mRNA	STX16
mRNA	VAPB
mRNA	RAB22A
mRNA	RBM38
mRNA	SLC9A8
mRNA	ARFGEF2
mRNA	NCOA3
mRNA	SLC12A5
mRNA	ZSWIM1
mRNA	STK4
mRNA	YWHAB
mRNA	TTPAL
mRNA	L3MBTL1
mRNA	PLCG1
mRNA	RALGAPB
mRNA	RPRD1B
mRNA	RPN2
mRNA	C20orf24
mRNA	TGIF2
mRNA	PHF20
mRNA	PROCR
mRNA	DYNLRB1
mRNA	ITCH
mRNA	CBFA2T2
mRNA	MAPRE1
mRNA	KIF3B
mRNA	POFUT1
mRNA	TM9SF4
mRNA	TPX2
mRNA	PYGB
mRNA	ENTPD6
mRNA	NAA20
mRNA	RIN2
mRNA	POLR3F
mRNA	PET117
mRNA	DSTN
mRNA	SPTLC3
mRNA	BTBD3
mRNA	SNAP25
mRNA	ANKEF1
mRNA	PLCB1
mRNA	BMP2
mRNA	CDS2
mRNA	PANK2
mRNA	ATRN
mRNA	PSMF1
mRNA	ZCCHC3
mRNA	ZNF512B
mRNA	DIDO1
mRNA	TCFL5
mRNA	TAF4
mRNA	PPP1R3D
mRNA	ZNF217
mRNA	SALL4
mRNA	NFATC2
mRNA	SPATA2
mRNA	B4GALT5
mRNA	STAU1
mRNA	ZMYND8
mRNA	SLC13A3
mRNA	SLC35C2
mRNA	PTPRT
mRNA	CHD6
mRNA	MAFB
mRNA	TGM2
mRNA	BLCAP
mRNA	SAMHD1
mRNA	SOGA1
mRNA	DSN1
mRNA	NDRG3
mRNA	E2F1
mRNA	NANP
mRNA	NINL
mRNA	NAPB
mRNA	THBD
mRNA	RALGAPA2
mRNA	SNX5
mRNA	GPCPD1
mRNA	SLC23A2
mRNA	RASSF2
mRNA	SIGLEC1
mRNA	FASTKD5
mRNA	FKBP1A
mRNA	TBC1D20
mRNA	D2HGDH
mRNA	ING5
mRNA	2023-09-02
mRNA	ASB1
mRNA	UBE2F
mRNA	LRRFIP1
mRNA	UGT1A4
mRNA	UGT1A3
mRNA	UGT1A10
mRNA	UGT1A8
mRNA	UGT1A1
mRNA	UGT1A9
mRNA	UGT1A5
mRNA	UGT1A6
mRNA	UGT1A7
mRNA	ATG16L1
mRNA	EIF4E2
mRNA	CAB39
mRNA	SP100
mRNA	AGFG1
mRNA	RHBDD1
mRNA	ACSL3
mRNA	SPAG16
mRNA	UNC80
mRNA	MAP2
mRNA	CREB1
mRNA	NRP2
mRNA	ABI2
mRNA	CARF
mRNA	BMPR2
mRNA	CASP8
mRNA	CASP10
mRNA	C2orf69
mRNA	MOB4
mRNA	COQ10B
mRNA	SLC39A10
mRNA	NABP1
mRNA	GLS
mRNA	NAB1
mRNA	MFSD6
mRNA	PMS1
mRNA	COL3A1
mRNA	DNAJC10
mRNA	SSFA2
mRNA	PLEKHA3
mRNA	MTX2
mRNA	HOXD1
mRNA	MAP3K20
mRNA	RAPGEF4
mRNA	PDK1
mRNA	DLX1
mRNA	DCAF17
mRNA	UBR3
mRNA	SSB
mRNA	GCA
mRNA	SLC4A10
mRNA	TANC1
mRNA	GPD2
mRNA	ARL6IP6
mRNA	FMNL2
mRNA	RIF1
mRNA	TNFAIP6
mRNA	LYPD6
mRNA	KIF5C
mRNA	EPC2
mRNA	MBD5
mRNA	ACVR2A
mRNA	RAB3GAP1
mRNA	MGAT5
mRNA	PLEKHB2
mRNA	PTPN4
mRNA	SLC20A1
mRNA	ZC3H6
mRNA	TMEM87B
mRNA	MERTK
mRNA	BCL2L11
mRNA	RGPD5
mRNA	CCDC138
mRNA	GCC2
mRNA	MRPS9
mRNA	SLC9A2
mRNA	FLJ20373
mRNA	MAP4K4
mRNA	CNOT11
mRNA	INPP4A
mRNA	PROM2
mRNA	RPIA
mRNA	SMYD1
mRNA	RMND5A
mRNA	KDM3A
mRNA	MRPL35
mRNA	PTCD3
mRNA	MAT2A
mRNA	MRPL19
mRNA	HK2
mRNA	SEMA4F
mRNA	TET3
mRNA	ZNF638
mRNA	PCYOX1
mRNA	PCBP1
mRNA	MXD1
mRNA	ANTXR1
mRNA	APLF
mRNA	PLEK
mRNA	ACTR2
mRNA	AFTPH
mRNA	LGALSL
mRNA	PEX13
mRNA	PAPOLG
mRNA	CCDC85A
mRNA	RPS27A
mRNA	SPTBN1
mRNA	STON1
mRNA	STON1-GTF2A1L
mRNA	FOXN2
mRNA	SOCS5
mRNA	RHOQ
mRNA	PRKCE
mRNA	CEBPZOS
mRNA	GPATCH11
mRNA	CRIM1
mRNA	BIRC6
mRNA	YIPF4
mRNA	LCLAT1
mRNA	YPEL5
mRNA	PPP1CB
mRNA	BABAM2
mRNA	ZNF512
mRNA	SELENOI
mRNA	RAB10
mRNA	CENPO
mRNA	NCOA1
mRNA	KLHL29
mRNA	RHOB
mRNA	GEN1
mRNA	VSNL1
mRNA	MYCN
mRNA	LPIN1
mRNA	GREB1
mRNA	KLF11
mRNA	GRHL1
mRNA	ASAP2
mRNA	STK25
mRNA	KIF1A
mRNA	PER2
mRNA	COL6A3
mRNA	USP40
mRNA	PDE6D
mRNA	NCL
mRNA	SLC16A14
mRNA	IRS1
mRNA	DOCK10
mRNA	CUL3
mRNA	FAM124B
mRNA	WDFY1
mRNA	AP1S3
mRNA	PAX3
mRNA	EPHA4
mRNA	USP37
mRNA	TNS1
mRNA	IGFBP5
mRNA	IKZF2
mRNA	IDH1
mRNA	METTL21A
mRNA	INO80D
mRNA	RAPH1
mRNA	TMEM237
mRNA	TRAK2
mRNA	FAM126B
mRNA	TYW5
mRNA	SF3B1
mRNA	ANKRD44
mRNA	PGAP1
mRNA	HECW2
mRNA	STK17B
mRNA	CAVIN2
mRNA	TFPI
mRNA	CALCRL
mRNA	TTC30B
mRNA	NFE2L2
mRNA	LNPK
mRNA	ATP5MC3
mRNA	ATF2
mRNA	CHN1
mRNA	SP3
mRNA	SLC25A12
mRNA	TLK1
mRNA	FASTKD1
mRNA	STK39
mRNA	SCN9A
mRNA	GALNT3
mRNA	GRB14
mRNA	FIGN
mRNA	RBMS1
mRNA	BAZ2B
mRNA	ACVR1C
mRNA	PRPF40A
mRNA	AC068547.1
mRNA	ARL5A
mRNA	DARS
mRNA	MCM6
mRNA	FAM168B
mRNA	HS6ST1
mRNA	AMMECR1L
mRNA	POLR2D
mRNA	WDR33
mRNA	MAP3K2
mRNA	CLASP1
mRNA	CCDC93
mRNA	IL36B
mRNA	IL1B
mRNA	IL1A
mRNA	RGPD6
mRNA	RGPD3
mRNA	TGFBRAP1
mRNA	LONRF2
mRNA	AFF3
mRNA	MGAT4A
mRNA	TMEM131
mRNA	SEMA4C
mRNA	KANSL3
mRNA	SNRNP200
mRNA	TMEM127
mRNA	ZNF514
mRNA	RNF103
mRNA	CHMP3
mRNA	REEP1
mRNA	MOGS
mRNA	FBXO41
mRNA	RAB11FIP5
mRNA	SFXN5
mRNA	CYP26B1
mRNA	TGFA
mRNA	TIA1
mRNA	C2orf42
mRNA	GFPT1
mRNA	PPP3R1
mRNA	SERTAD2
mRNA	PELI1
mRNA	VPS54
mRNA	XPO1
mRNA	BCL11A
mRNA	PPP4R3B
mRNA	CCDC88A
mRNA	PSME4
mRNA	GPR75-ASB3
mRNA	ASB3
mRNA	NRXN1
mRNA	FBXO11
mRNA	CALM2
mRNA	MCFD2
mRNA	PREPL
mRNA	ZFP36L2
mRNA	SOS1
mRNA	DHX57
mRNA	SRSF7
mRNA	ATL2
mRNA	CYP1B1
mRNA	SUPT7L
mRNA	HADHA
mRNA	ASXL2
mRNA	ITSN2
mRNA	LDAH
mRNA	MATN3
mRNA	E2F6
mRNA	ROCK2
mRNA	PDIA6
mRNA	MBOAT2
mRNA	PXDN
mRNA	TMEM18
mRNA	ZNF584
mRNA	ZSCAN22
mRNA	ZNF544
mRNA	ZNF274
mRNA	ZNF587
mRNA	ZNF586
mRNA	ZNF776
mRNA	ZNF551
mRNA	ZNF134
mRNA	ZNF530
mRNA	ZIK1
mRNA	ZNF419
mRNA	ZNF543
mRNA	ZNF264
mRNA	ZNF470
mRNA	ZNF471
mRNA	ZNF583
mRNA	RPL28
mRNA	MYADM
mRNA	ZNF765
mRNA	ZNF525
mRNA	ZNF701
mRNA	ZNF528
mRNA	ZNF610
mRNA	ZNF480
mRNA	ZNF766
mRNA	ZNF613
mRNA	ZNF175
mRNA	FCGRT
mRNA	RPL13A
mRNA	SPHK2
mRNA	CCDC9
mRNA	ARHGAP35
mRNA	CALM3
mRNA	ZNF225
mRNA	ZNF223
mRNA	ZNF230
mRNA	ZNF283
mRNA	EGLN2
mRNA	RAB4B-EGLN2
mRNA	MAP3K10
mRNA	ZNF546
mRNA	PLEKHG2
mRNA	SAMD4B
mRNA	PAK4
mRNA	ZNF793
mRNA	ZNF570
mRNA	ZNF527
mRNA	HKR1
mRNA	ZNF420
mRNA	ZNF345
mRNA	ZNF567
mRNA	ZNF146
mRNA	ZNF181
mRNA	ZNF302
mRNA	LSM14A
mRNA	CEBPG
mRNA	NUDT19
mRNA	URI1
mRNA	ZNF254
mRNA	ZNF730
mRNA	ZNF257
mRNA	ZNF493
mRNA	ZNF714
mRNA	ZNF430
mRNA	ZNF85
mRNA	ZNF253
mRNA	ZNF101
mRNA	MAU2
mRNA	PGPEP1
mRNA	COLGALT1
mRNA	GTPBP3
mRNA	MRPL34
mRNA	MYO9B
mRNA	SIN3B
mRNA	TMEM38A
mRNA	IL27RA
mRNA	IER2
mRNA	NACC1
mRNA	CALR
mRNA	ZNF791
mRNA	ZNF136
mRNA	ZNF788
mRNA	ZNF844
mRNA	AC008770.2
mRNA	ZNF700
mRNA	ZNF69
mRNA	ZNF439
mRNA	ZNF440
mRNA	ZNF441
mRNA	ZNF627
mRNA	LDLR
mRNA	CARM1
mRNA	ILF3
mRNA	ZNF559-ZNF177
mRNA	ZNF177
mRNA	ZNF559
mRNA	ZNF557
mRNA	FSTL3
mRNA	HCN2
mRNA	UBE2M
mRNA	ZNF256
mRNA	ZNF418
mRNA	ZNF417
mRNA	ZNF416
mRNA	ZNF550
mRNA	ZNF772
mRNA	ZNF667
mRNA	FIZ1
mRNA	PPP1R12C
mRNA	ZNF677
mRNA	ZNF347
mRNA	ZNF160
mRNA	ZNF816-ZNF321P
mRNA	ZNF320
mRNA	ZNF468
mRNA	ZNF83
mRNA	ZNF841
mRNA	ZNF615
mRNA	ZNF350
mRNA	KLK13
mRNA	VRK3
mRNA	FUT1
mRNA	RASIP1
mRNA	CARD8
mRNA	PNMA8A
mRNA	NOVA2
mRNA	DMWD
[truncated: 7,155 more rows]
