# Supplementary material for: Constructing ferroptosis-related competing endogenous RNA networks and exploring potential biomarkers correlated with immune infiltration cells in asthma using combinative bioinformatics strategy
Source: BMC Genomics. 2023 May 31;24:294. doi: 10.1186/s12864-023-09400-7 (PMC10230138; doi:10.1186/s12864-023-09400-7)
Supplement: Supplementary file 3 — Additional file 3: Table S3. List of miRNAs and mRNAs targeted by MIR222HG. [file 12864_2023_9400_MOESM3_ESM.xls]

## Sheet: Sheet1
Table S3. List of miRNAs and mRNAs targeted by MIR222HG.
Type	Name
lncRNA	MIR222HG
miRNA	hsa-miR-382-3p
mRNA	STAG2
mRNA	XIAP
mRNA	ZBTB33
mRNA	PLS3
mRNA	TCEAL9
mRNA	HNRNPH2
mRNA	OGT
mRNA	TAF1
mRNA	YIPF6
mRNA	DDX3X
mRNA	MID1IP1
mRNA	PRRG1
mRNA	SYAP1
mRNA	CLCN4
mRNA	MPP1
mRNA	SLITRK4
mRNA	MMGT1
mRNA	MOSPD1
mRNA	MBNL3
mRNA	AIFM1
mRNA	AL035425.2
mRNA	PSMD10
mRNA	CHM
mRNA	MTMR8
mRNA	AMER1
mRNA	CASK
mRNA	MED14
mRNA	TMEM47
mRNA	RPS6KA3
mRNA	EIF1AX
mRNA	ANOS1
mRNA	FUBP3
mRNA	ZBTB34
mRNA	ZNF618
mRNA	KIAA1958
mRNA	FKTN
mRNA	SMC2
mRNA	MSANTD3-TMEFF1
mRNA	TMEFF1
mRNA	INVS
mRNA	TGFBR1
mRNA	NAA35
mRNA	VPS13A
mRNA	FAM122A
mRNA	NFX1
mRNA	IFT74
mRNA	SNAPC3
mRNA	CD274
mRNA	VLDLR
mRNA	RC3H2
mRNA	C5
mRNA	ZFP37
mRNA	PTBP3
mRNA	ELP1
mRNA	ALG2
mRNA	CORO2A
mRNA	TSTD2
mRNA	IPPK
mRNA	AGTPBP1
mRNA	GNAQ
mRNA	CARNMT1
mRNA	ABHD17B
mRNA	PTAR1
mRNA	TOPORS
mRNA	MOB3B
mRNA	MLLT3
mRNA	HAUS6
mRNA	NFIB
mRNA	PTPRD
mRNA	ERMP1
mRNA	TRIB1
mRNA	ZNF572
mRNA	FAM91A1
mRNA	ZBTB10
mRNA	PKIA
mRNA	ZFHX4
mRNA	MTFR1
mRNA	YTHDF3
mRNA	PLPBP
mRNA	LPL
mRNA	VPS37A
mRNA	FAM49B
mRNA	SNTB1
mRNA	EXT1
mRNA	RAD21
mRNA	TRPS1
mRNA	LRP12
mRNA	AZIN1
mRNA	RRM2B
mRNA	FSBP
mRNA	RAD54B
mRNA	TMEM64
mRNA	RMDN1
mRNA	ZNF704
mRNA	UBE2W
mRNA	STAU2
mRNA	MYBL1
mRNA	TMEM68
mRNA	EGR3
mRNA	TDRP
mRNA	UBN2
mRNA	MKLN1
mRNA	METTL2B
mRNA	MET
mRNA	CAV2
mRNA	TES
mRNA	ARMC10
mRNA	SDHAF3
mRNA	CASD1
mRNA	CLDN12
mRNA	GTPBP10
mRNA	CROT
mRNA	GTF2IRD1
mRNA	EIF4H
mRNA	NIPSNAP2
mRNA	FKBP9
mRNA	SNX10
mRNA	TMEM106B
mRNA	RBAK
mRNA	ZNF800
mRNA	NAMPT
mRNA	SYPL1
mRNA	SLC25A40
mRNA	PURB
mRNA	LSM5
mRNA	JAZF1
mRNA	HOXA13
mRNA	SNX13
mRNA	FAM220A
mRNA	FGFR1OP
mRNA	QKI
mRNA	UST
mRNA	PHACTR2
mRNA	TBPL1
mRNA	GJA1
mRNA	SLC16A10
mRNA	AMD1
mRNA	FOXO3
mRNA	PRDM1
mRNA	PRSS35
mRNA	MYO6
mRNA	SENP6
mRNA	CD109
mRNA	PTP4A1
mRNA	ZNF451
mRNA	TMEM14A
mRNA	RUNX2
mRNA	CDC5L
mRNA	NFYA
mRNA	ZNF391
mRNA	CARMIL1
mRNA	ID4
mRNA	RNF182
mRNA	TMEM170B
mRNA	PDE10A
mRNA	NUP43
mRNA	REPS1
mRNA	TRDN
mRNA	SERINC1
mRNA	TRAPPC3L
mRNA	REV3L
mRNA	SESN1
mRNA	SEC63
mRNA	SIM1
mRNA	PNISR
mRNA	MAP3K7
mRNA	LYRM2
mRNA	SNX14
mRNA	UBE3D
mRNA	FAM46A
mRNA	EEF1A1
mRNA	DST
mRNA	KLHL31
mRNA	FKBP5
mRNA	C6orf62
mRNA	EEF1E1
mRNA	CNOT6
mRNA	RARS
mRNA	LSM11
mRNA	SAP30L
mRNA	G3BP1
mRNA	GRPEL2
mRNA	NDFIP1
mRNA	CYSTM1
mRNA	UBE2D2
mRNA	DDX46
mRNA	ADAMTS19
mRNA	CSNK1G3
mRNA	SNX2
mRNA	PRR16
mRNA	COMMD10
mRNA	YTHDC2
mRNA	AC008575.1
mRNA	SRP19
mRNA	APC
mRNA	WDR36
mRNA	C5orf30
mRNA	LNPEP
mRNA	RASA1
mRNA	VCAN
mRNA	ZFYVE16
mRNA	NSA2
mRNA	FCHO2
mRNA	TNPO1
mRNA	BDP1
mRNA	SMN1
mRNA	SMN2
mRNA	OCLN
mRNA	TRAPPC13
mRNA	RAB3C
mRNA	SNX18
mRNA	NPR3
mRNA	C5orf22
mRNA	MTRR
mRNA	UBE2QL1
mRNA	PANK3
mRNA	MED7
mRNA	CDC23
mRNA	C5orf63
mRNA	LOX
mRNA	STARD4
mRNA	LYSMD3
mRNA	EDIL3
mRNA	HOMER1
mRNA	ANKRA2
mRNA	ERCC8
mRNA	IL6ST
mRNA	PLPP1
mRNA	ARL15
mRNA	HMGCS1
mRNA	PRKAA1
mRNA	TTC33
mRNA	RICTOR
mRNA	LMBRD2
mRNA	IRX2
mRNA	NEIL3
mRNA	ARFIP1
mRNA	RPS3A
mRNA	ABCE1
mRNA	HHIP
mRNA	FAT4
mRNA	FGF2
mRNA	AP1AR
mRNA	HADH
mRNA	METAP1
mRNA	CCSER1
mRNA	HERC3
mRNA	FRAS1
mRNA	2023-09-11
mRNA	RUFY3
mRNA	KIT
mRNA	PDGFRA
mRNA	DCUN1D4
mRNA	OCIAD1
mRNA	SLAIN2
mRNA	GUF1
mRNA	TMEM33
mRNA	N4BP2
mRNA	GPM6A
mRNA	SPOCK3
mRNA	FSTL5
mRNA	C4orf46
mRNA	SH3D19
mRNA	SETD7
mRNA	TRPC3
mRNA	BBS7
mRNA	ARSJ
mRNA	PPA2
mRNA	UBE2D3
mRNA	DNAJB14
mRNA	SPARCL1
mRNA	KLHL8
mRNA	PAQR3
mRNA	CNOT6L
mRNA	RCHY1
mRNA	UBA6
mRNA	EPHA5
mRNA	CLOCK
mRNA	APBB2
mRNA	SMIM14
mRNA	SEPSECS
mRNA	PPARGC1A
mRNA	SLBP
mRNA	OPA1
mRNA	CCDC50
mRNA	LPP
mRNA	MFN1
mRNA	PIK3CA
mRNA	PPM1L
mRNA	RASA2
mRNA	SLC25A36
mRNA	PPP2R3A
mRNA	UMPS
mRNA	PDIA5
mRNA	NDUFB4
mRNA	BBX
mRNA	CEP97
mRNA	NSUN3
mRNA	ARL13B
mRNA	ARL6IP5
mRNA	PDE12
mRNA	ZNF621
mRNA	ATG7
mRNA	ITPR1
mRNA	ACAP2
mRNA	ATP13A3
mRNA	EHHADH
mRNA	PARL
mRNA	MCCC1
mRNA	DCUN1D1
mRNA	TBL1XR1
mRNA	NCEH1
mRNA	MECOM
mRNA	KPNA4
mRNA	TRIM59
mRNA	SLC33A1
mRNA	AC104472.3
mRNA	C3orf33
mRNA	SERP1
mRNA	CP
mRNA	PLSCR4
mRNA	XRN1
mRNA	TFDP2
mRNA	PIK3CB
mRNA	STAG1
mRNA	MSL2
mRNA	OSBPL11
mRNA	ZNF148
mRNA	PARP9
mRNA	LRRC58
mRNA	B4GALT4
mRNA	ZBTB20
mRNA	SPICE1
mRNA	BTLA
mRNA	CD47
mRNA	TMF1
mRNA	ADAMTS9
mRNA	WNT5A
mRNA	SEC22C
mRNA	CLASP2
mRNA	SLC4A7
mRNA	XPNPEP3
mRNA	ZNRF3
mRNA	SLC5A3
mRNA	NCAM2
mRNA	SUMO3
mRNA	SIK1B
mRNA	SIK1
mRNA	ZBTB21
mRNA	BRWD1
mRNA	PSMG1
mRNA	VAPB
mRNA	RAB22A
mRNA	PFDN4
mRNA	PARD6B
mRNA	CEBPB
mRNA	ARFGEF2
mRNA	NCOA3
mRNA	PCSK2
mRNA	B4GALT5
mRNA	PLAGL2
mRNA	NAPB
mRNA	THBD
mRNA	GPCPD1
mRNA	COPS8
mRNA	SPP2
mRNA	PSMD1
mRNA	PNKD
mRNA	ADAM23
mRNA	MOB4
mRNA	NABP1
mRNA	GLS
mRNA	GULP1
mRNA	SSFA2
mRNA	UBR3
mRNA	CSRNP3
mRNA	TANC1
mRNA	GPD2
mRNA	LYPD6
mRNA	SPOPL
mRNA	UBXN4
mRNA	R3HDM1
mRNA	SFT2D3
mRNA	INHBB
mRNA	PTPN4
mRNA	ZC3H6
mRNA	CNNM4
mRNA	ZNF638
mRNA	PLEKHH2
mRNA	YIPF4
mRNA	CLIP4
mRNA	WDR43
mRNA	SELENOI
mRNA	KLHL29
mRNA	PQLC3
mRNA	KLF11
mRNA	ID2
mRNA	SOX11
mRNA	COL4A4
mRNA	TNS1
mRNA	ERBB4
mRNA	INO80D
mRNA	FAM126B
mRNA	STAT1
mRNA	NEMP2
mRNA	WIPF1
mRNA	TLK1
mRNA	COBLL1
mRNA	RBMS1
mRNA	BAZ2B
mRNA	CACNB4
mRNA	ARL5A
mRNA	MMADHC
mRNA	FAM168B
mRNA	MAP3K2
mRNA	SLC35F5
mRNA	2023-09-10
mRNA	AFF3
mRNA	REV1
mRNA	MGAT4A
mRNA	XPO1
mRNA	BCL11A
mRNA	PSME4
mRNA	STRN
mRNA	MYT1L
mRNA	ZNF264
mRNA	SAE1
mRNA	NUDT19
mRNA	DPY19L3
mRNA	ZNF507
mRNA	ZNF257
mRNA	ZNF649
mRNA	ZNF780B
mRNA	ZNF585A
mRNA	ZNF561
mRNA	PHLPP1
mRNA	ONECUT2
mRNA	RAB27B
mRNA	C18orf25
mRNA	VAPA
mRNA	KDSR
mRNA	BCL2
mRNA	RNF152
mRNA	TCF4
mRNA	IER3IP1
mRNA	CELF4
mRNA	ZNF24
mRNA	KLHL14
mRNA	CHST9
mRNA	ABHD3
mRNA	ESCO1
mRNA	PIEZO2
mRNA	FOXK2
mRNA	CEP95
mRNA	DCAF7
mRNA	DGKE
mRNA	CALCOCO2
mRNA	MAPT
mRNA	GGNBP2
mRNA	RHOT1
mRNA	SUZ12
mRNA	NF1
mRNA	CYB5D1
mRNA	OGFOD3
mRNA	GNA13
mRNA	SMURF2
mRNA	CCDC47
mRNA	APPBP2
mRNA	MBTD1
mRNA	MRPL10
mRNA	PLEKHM1
mRNA	SMARCE1
mRNA	FBXL20
mRNA	DDX52
mRNA	BLMH
mRNA	NUFIP2
mRNA	TVP23C-CDRT4
mRNA	CDRT4
mRNA	MYH10
mRNA	UBE2G1
mRNA	NCBP3
mRNA	ATMIN
mRNA	GABARAPL2
mRNA	NFAT5
mRNA	MT2A
mRNA	LPCAT2
mRNA	TNRC6A
mRNA	RBBP6
mRNA	MOSMO
mRNA	AC138969.1
mRNA	ERCC4
mRNA	C16orf72
mRNA	PMM2
mRNA	PDPK1
mRNA	HSDL1
mRNA	AP1G1
mRNA	CMTR2
mRNA	C16orf87
mRNA	SHCBP1
mRNA	ZC3H7A
mRNA	USP7
mRNA	ALDH1A3
mRNA	SH3GL3
mRNA	FAM103A1
mRNA	LRRC49
mRNA	FEM1B
mRNA	SMAD6
mRNA	SLC24A1
mRNA	FOXB1
mRNA	MAPK6
mRNA	TMOD3
mRNA	TMOD2
mRNA	AP4E1
mRNA	USP8
mRNA	KNL1
mRNA	TTC23
mRNA	MYO9A
mRNA	THAP10
mRNA	DPP8
mRNA	CA12
mRNA	RORA
mRNA	BNIP2
mRNA	SLTM
mRNA	PRTG
mRNA	PYGO1
mRNA	MYO5A
mRNA	COPS2
mRNA	SECISBP2L
mRNA	UBR1
mRNA	RCOR1
mRNA	GSKIP
mRNA	PCNX1
mRNA	MTHFD1
mRNA	PPM1A
mRNA	AP5M1
mRNA	PELI2
mRNA	SOCS4
mRNA	STYX
mRNA	PSMC6
mRNA	KLHDC2
mRNA	ARHGAP5
mRNA	AP4S1
mRNA	G2E3
mRNA	PSME1
mRNA	CLMN
mRNA	DICER1
mRNA	LGMN
mRNA	TTC7B
mRNA	CEP128
mRNA	DIO2
mRNA	MLH3
mRNA	GPR135
mRNA	CNIH1
mRNA	TRIM9
mRNA	NIN
mRNA	AL139353.1
mRNA	HEATR5A
mRNA	PRKD1
mRNA	NOVA1
mRNA	ABHD13
mRNA	IPO5
mRNA	HS6ST3
mRNA	DNAJC3
mRNA	NDFIP2
mRNA	UTP14C
mRNA	COG3
mRNA	UFM1
mRNA	PAN3
mRNA	CDK8
mRNA	SPATA13
mRNA	ZMYM2
mRNA	UGGT2
mRNA	KPNA3
mRNA	LCP1
mRNA	ENOX1
mRNA	HMGB1
mRNA	SACS
mRNA	WASHC4
mRNA	TXNRD1
mRNA	CHPT1
mRNA	ELK3
mRNA	TMTC3
mRNA	TMTC2
mRNA	MDM2
mRNA	SLC35E3
mRNA	CAND1
mRNA	HELB
mRNA	LEMD3
mRNA	XPOT
mRNA	RAB5B
mRNA	SP1
mRNA	LARP4
mRNA	LRRK2
mRNA	BICD1
mRNA	PPFIBP1
mRNA	ETNK1
mRNA	H2AFJ
mRNA	NUAK1
mRNA	ALDH1L2
mRNA	NFYB
mRNA	TMCC3
mRNA	UBE2N
mRNA	EEA1
mRNA	BTG1
mRNA	ATP2B1
mRNA	POC1B-GALNT4
mRNA	GALNT4
mRNA	PPP1R12A
mRNA	KRR1
mRNA	ZFC3H1
mRNA	PTPRR
mRNA	CPM
mRNA	GRIP1
mRNA	C12orf66
mRNA	TFCP2
mRNA	CCNT1
mRNA	ZNF641
mRNA	ZCRB1
mRNA	DENND5B
mRNA	TMTC1
mRNA	BHLHE41
mRNA	BCAT1
mRNA	SLCO1A2
mRNA	AICDA
mRNA	CHD4
mRNA	PARP11
mRNA	TBRG1
mRNA	ZC3H12C
mRNA	ARHGAP42
mRNA	AMOTL1
mRNA	FAT3
mRNA	SYT12
mRNA	PTPRJ
mRNA	API5
mRNA	HIPK3
mRNA	QSER1
mRNA	NAV2
mRNA	FAR1
mRNA	RRM1
mRNA	MSANTD4
mRNA	DCUN1D5
mRNA	FZD4
mRNA	CREBZF
mRNA	KMT5B
mRNA	MRPL11
mRNA	MPEG1
mRNA	NUP160
mRNA	CD59
mRNA	PAX6
mRNA	LIN7C
mRNA	SVIP
mRNA	BTBD10
mRNA	CASP7
mRNA	MXI1
mRNA	SLK
mRNA	TRIM8
mRNA	BTRC
mRNA	PAPSS2
mRNA	VCL
mRNA	REEP3
mRNA	NRBF2
mRNA	RET
mRNA	WAC
mRNA	RAB18
mRNA	SUV39H2
mRNA	CAMK1D
mRNA	NET1
mRNA	SHTN1
mRNA	GFRA1
mRNA	CCDC186
mRNA	SH3PXD2A
mRNA	ARHGAP19
mRNA	PIK3AP1
mRNA	IDE
mRNA	WAPL
mRNA	JMJD1C
mRNA	ACBD5
mRNA	PIP4K2A
mRNA	NSUN6
mRNA	EFCAB2
mRNA	MIA3
mRNA	SPATA17
mRNA	KCTD3
mRNA	CENPF
mRNA	SMYD2
mRNA	SERTAD4
mRNA	NEK7
mRNA	CDC73
mRNA	TROVE2
mRNA	XPR1
mRNA	CEP350
mRNA	SOAT1
mRNA	RALGPS2
mRNA	DNM3
mRNA	PRRC2C
mRNA	PRRX1
mRNA	POU2F1
mRNA	PBX1
mRNA	UHMK1
mRNA	RNF115
mRNA	RAP1A
mRNA	AHCYL1
mRNA	GPSM2
mRNA	STXBP3
mRNA	PRPF38B
mRNA	AGL
mRNA	TMEM56
mRNA	MTF2
mRNA	HS2ST1
mRNA	CYR61
mRNA	ADGRL2
mRNA	DNAJB4
mRNA	ST6GALNAC5
mRNA	ST6GALNAC3
mRNA	MIER1
mRNA	DNAJC6
mRNA	HOOK1
mRNA	ZYG11B
mRNA	ZMPSTE24
mRNA	THRAP3
mRNA	PHACTR4
mRNA	STX12
mRNA	PDIK1L
mRNA	AKT3
mRNA	CEP170
mRNA	GREM2
mRNA	IRF2BP2
mRNA	ENAH
mRNA	SLC30A1
mRNA	ELK4
mRNA	ARL8A
mRNA	ZNF281
mRNA	ARPC5
mRNA	RGS16
mRNA	STX6
mRNA	RC3H1
mRNA	NECTIN4
mRNA	S100A14
mRNA	ANP32E
mRNA	TRIM33
mRNA	DRAM2
mRNA	DNTTIP2
mRNA	SELENOF
mRNA	MCOLN2
mRNA	LPAR3
mRNA	SSX2IP
mRNA	AC118549.1
mRNA	PTGER3
mRNA	GNG12
mRNA	SERBP1
mRNA	ECHDC2
mRNA	PIK3R3
mRNA	MYCBP
mRNA	WASF2
mRNA	SRSF10
mRNA	DDX3Y
